# Supplementary material for: Wall incorporation of the β-1,3-glucan cross-linking protein Pir1 in the human pathogen Candida albicans is facilitated by the presence of two or more Pir repeat units
Source: FEMS Yeast Res. 2025 Aug 7;25:foaf042. doi: 10.1093/femsyr/foaf042 (PMC12359137; doi:10.1093/femsyr/foaf042)
Supplement: foaf042_Supplemental_Files [file foaf042_supplemental_files.zip › Suppl. Tables.xlsx]

## Sheet: Table S1
Supplementary Table S1. Oligonucleotides and sgRNA guides used in this study.
Name	Sequencea	Function
PIR1-KpnI-F	CACAGGTACCTTAGTATTGTTACTTTGTTAG	Cloning PIR1 upstream flank in pSFS2
PIR1-XhoI-R	CACACTCGAGTTTGTTATCATTTCTAGTCAATG
PIR1-NotI-F	CACAGCGGCCGCTGCTAAACAATGTTCAGCTG	Cloning PIR1 downstream flank in pSFS2
PIR1-SacI-R	CACAGAGCTCAGAAAATACAATATTGTGGTGGAGCTAC
PIR1-int-F	TGCACAAATAACTGATGG	Checking removal of PIR1 and amplification of repeats
PIR1-int-R	GTCATTTCTAAATTGTTTGC
PIR1-flip-F	CAACATTATCACCTTCAGC	Checking deletion construct excision
PIR1-flip-R	CACCAAACTTATCTTCTCC
PIR1-prom-Kpn-F	CACAGGTACCCAAAGACACAGACAGAAAGGGGTTTCG	Cloning 7 repeats allele of PIR1 in CIpSAT2 and checking deletion construct excision from the PIR1 locus
PIR1-term-EcoRI-R	CACAGAATTCAGAAAATACAATATTGTGGTGGAGCTAC
PIR32-KpnI-F	CACAGGTACCCAAATGTCGCCATAGTAAGTTTCACG	Cloning PIR32 upstream flank in pSFS2
PIR32-XhoI-R	CACACTCGAGGTCCAATCATCACCATTTGCTGG
PIR32-NotI-F	CACAGCGGCCGCTTATGCTGCTGGTTGGTCGG	Cloning PIR32 downstream flank in pSFS2
PIR32-SacI-R	CACAGAGCTCTTGTGGAAGGATATGCTGTCGG
PIR32-int-F	GGTCAAGTATTAGCAGAA	Checking removal of PIR32
PIR32-int-R	TTCTGCTAATACTTGACC
PIR32_Term_R	ATCCATACAAGATATCACC	Checking integration of deletion cassette in PIR32 locus
pSFS-3'-F	ACAATCAAAGGTGGTCCTGC
CaPIR32-flip-F	ACTCCTAGTCTATTCACC	External primers for checking deletion construct excision from PIR32 locus
CaPIR32-flip-R	GTAACAGGATGACATTGG
PIR1_TruncF0	AAGAGGCCACCCCTGTTGCAACTACTGCTGAAAATGTTGC	Creating the 0 repeats PIR1 version
PIR1_TruncR0	GCAACATTTTCAGCAGTAGTTGCAACAGGGGTGGCCTCTT
PIR1_TruncF1	AAGAGGCCACCCCTGTTGCAACTGCTGCTGCTGCTACTAC	Creating the 1 repeat PIR1 version
PIR1_TruncR1	GTAGTAGCAGCAGCAGCAGTTGCAACAGGGGTGGCCTCTT
PIR1_TruncF2	AAGAGGCCACCCCTGTTGCAGTTAAAGCCTCTGCTACTCC	Creating the 2 repeats PIR1 version
PIR1_TruncR2	GGAGTAGCAGAGGCTTTAACTGCAACAGGGGTGGCCTCTT
CaPir1-2R-Q92A-F	CCTCTGCTACTCCAGTTCAAGCAATTGGTGATGGCCAAATTC	Creating point mutations in the first repeat of the PIR1_2r protein
CaPir1-2R-Q92A-R	GAATTTGGCCATCACCAATTGCTTGAACTGGAGTAGCAGAGG
CaPir1-2R-D95N-F	CTCCAGTTCAACAAATTGGTAATGGCCAAATTCAACATCAAAC
CaPir1-2R-D95N-R	GTTTGATGTTGAATTTGGCCATTACCAATTTGTTGAACTGGAG
CaPir1-2R-Q97A-F	GTTCAACAAATTGGTGATGGCGCAATTCAACATCAAACCACTGC
CaPir1-2R-Q97A-R	GCAGTGGTTTGATGTTGAATTGCGCCATCACCAATTTGTTGAAC
CaPir1-2R-Q99A-F	CAAATTGGTGATGGCCAAATTGCACATCAAACCACTGCTGCTG
CaPir1-2R-Q99A-R	CAGCAGCAGTGGTTTGATGTGCAATTTGGCCATCACCAATTTG
CaPir1-2R-Q115A-F	CTACTGCTTCTGCTGTTAAAGCAATCAACGATGGACAAATTC	Creating point mutations in the second repeat of the PIR1_2r protein
CaPir1-2R-Q115A-R	GAATTTGTCCATCGTTGATTGCTTTAACAGCAGAAGCAGTAG
CaPir1-2R-D118N-F	CTGCTGTTAAACAAATCAACAATGGACAAATTCAACACCAAAC
CaPir1-2R-D118N-R	GTTTGGTGTTGAATTTGTCCATTGTTGATTTGTTTAACAGCAG
CaPir1-2R-Q120A-F	GTTAAACAAATCAACGATGGAGCAATTCAACACCAAACTACTAC
CaPir1-2R-Q120A-R	GTAGTAGTTTGGTGTTGAATTGCTCCATCGTTGATTTGTTTAAC
CaPir1-2R-Q122A-F	CAAATCAACGATGGACAAATTGCACACCAAACTACTACTGCTG
CaPir1-2R-Q122A-R	CAGCAGTAGTAGTTTGGTGTGCAATTTGTCCATCGTTGATTTG
CaPIR1-guide	GUUCAACAUCAAACUACUGGGUUUUAGAGCUAUGCU	CRISPR-Cas9 sgRNA guides
CaPIR32-guide	AAUUUAUUUUUACAUGAAGGGUUUUAGAGCUAUGCU
RP10-reintegrant-guide	AGACCAAGACCAUCAAGAGGGUUUUAGAGCUAUGCU
PIR1_RT-PCR_F	GCTGCTACTGTTCCTGATG	Gene expression analysis
PIR1_RT-PCR_R	GTAGAAGTAGCAGTATCAGTTG
PMA1_RT-PCR_Fb	TTGCTTATGATAATGCTCCATACGA
PMA1_RT-PCR_Rb	TACCCCACAATCTTGGCAAGT
RPPB2_RT-PCR_Fb	TGCTTACTTATTGTTAGTTCAAGGTGGTA
RPPB2_RT-PCR_Rb	CAACACCAACGGATTCCAATAAA
PIR1_Exp_EcoRI_F	CACAGAATTCGATGAAGTATTCTACACTTGTTAG	Cloning of PIR1_A in pET21b(+)
PIR1_Exp_SalI_R	CACAGTCGACACAGTTGACAAATTCAATGAC
aRestriction enzyme sites used for cloning are underlined.
bPrimers designed and validated by Nailis et al.(Nailis et al., 2006).

## Sheet: Table S2
Supplementary Table S2. Strains used in this study.
Name	Description	Pir1 wall incorporated
SC5314	Reference strain, used as parental strain in this study	Y
PIR1/pir1∆	PIR1 heterozygous mutant (Fig S1 clone 15)	Y
pir1∆/pir1∆	PIR1 homozygous mutants (Fig S1 clones 1 and 5)	N
pir32∆/pir32∆	PIR32 homozygous mutants	Y
pir1∆/∆ pir32∆/∆	PIR1 and PIR32 double homozygous mutants	N
PIR1_B_R	PIR1 allele B reintegrant (containing 7 repeats)	Y
PIR1_0r	PIR1 truncated allele with 0 repeats reintegrant	N
PIR1_1r	PIR1 truncated allele with 1 repeats reintegrant	N
PIR1_2r	PIR1 truncated allele with 2 repeats reintegrant	Y
Q92A	PIR1_2r modified carrying Q92A point mutation	N
D95N	PIR1_2r modified carrying D95N point mutation	N
Q97A	PIR1_2r modified carrying Q97A point mutation	Y
Q99A	PIR1_2r modified carrying Q99A point mutation	Y
Q115A	PIR1_2r modified carrying Q115A point mutation	Y
D118N	PIR1_2r modified carrying D118N point mutation	Y
Q120A	PIR1_2r modified carrying Q120A point mutation	Y
Q122A	PIR1_2r modified carrying Q122A point mutation	N
